# Supplementary material for: Anti-drug resistance, anti-inflammation, and anti-proliferation activities mediated by melatonin in doxorubicin-resistant hepatocellular carcinoma: in vitro investigations
Source: Naunyn Schmiedebergs Arch Pharmacol. 2023 Jan 18;396(6):1117–28. doi: 10.1007/s00210-023-02385-w (PMC10185645; doi:10.1007/s00210-023-02385-w)
Supplement: Supplementary file 1 — Supplementary file1 (XLSX 11 KB) [file 210_2023_2385_MOESM1_ESM.xlsx]

## Sheet: Sheet1
																	Concentration mean		Treatment
										Significance		SEM		SD
												0.0247487		0.0346482		0.5255	0.501		2a
										0.89453							0.55		2a
												0.0202031		0.0282843		0.42	0.44		2b
																	0.4		2b
										0.257499		0.0555584		0.0777817		0.535	0.59		2c
																	0.48		2c
												0.00555584		0.00777817		0.4945	0.489		2A
										0.0215681							0.5		2A
												0.00101015		0.00141421		0.358	0.357		2B
																	0.359		2B
										0.552786		0.00101015		0.00141421		0.359	0.358		2C
																	0.36		2C
