# Supplementary material for: Anti-drug resistance, anti-inflammation, and anti-proliferation activities mediated by melatonin in doxorubicin-resistant hepatocellular carcinoma: in vitro investigations
Source: Naunyn Schmiedebergs Arch Pharmacol. 2023 Jan 18;396(6):1117–28. doi: 10.1007/s00210-023-02385-w (PMC10185645; doi:10.1007/s00210-023-02385-w)
Supplement: Supplementary file 4 — Supplementary file4 (XLSX 22 KB) [file 210_2023_2385_MOESM4_ESM.xlsx]

## Sheet: Sheet1
Control	Density	Normalized single spots		Mean	Normalization to melatonin array		Melatonin	Density	Normlized single spots	Mean		Normalization to control array		Fold change
Pos	11476			12593			Pos	18217		18202.5
Pos	13710						Pos	18188
IL-1b	5014	6076.98		5339.5	6471.49		IL-1b	3001.1	2476.15	4917.1		4057		-0.373096
IL-1b	5665	6866					IL-1b	6833.1	5637.86
IL-13	3592	4353.52		3576	4334.12		IL-13	3805.1	3139.51	3934.6		3246.36		-0.250976
IL-13	3560	4314.73					IL-13	4064.1	3353.21
RANTES	11504	13942.9		12365	14986.4		RANTES	10910	9001.63	11015.5		9088.67		-0.39354
RANTES	13226	16030					RANTES	11121	9175.72
Pos	12922			13483.5			Pos	18166		17810.5
Pos	14045						Pos	17455										Pos mean of control array
IL-2	3701	4485.62		3484	4222.62		IL-2	7394.1	6100.73	5938.1		4899.41		0.160277
IL-2	3267	3959.61					IL-2	4482.1	3698.09									11476
IL-15	2872	3480.87		2655	3217.87		IL-15	3423.1	2824.33	3292.6		2716.66		-0.155758				13710	14609.8
IL-15	2438	2954.86					IL-15	3162.1	2608.99									12922			0.82508
TGF-β1	3816	4625		4897.5	5935.79		TGF-β1	4042.1	3335.06	4170.6		3441.08		-0.420282				14045
TGF-β1	5979	7246.57					TGF-β1	4299.1	3547.1									18183
																		17323
IL-3	5013	6075.77		5168	6263.63		IL-3	8578.1	7077.62	7268.1		5996.77		-0.0426059
IL-3	5323	6451.49					IL-3	5958.1	4915.91									Pos mean of melatonin array
IL-16	4420	5357.05		4500	5454.01		IL-16	4771.1	3936.54	4830.1		3985.22		-0.269305
IL-16	4580	5550.98					IL-16	4889.1	4033.9									18217
TNF-α	5380	6520.58		6319	7658.65		TNF-α	6269.1	5172.51	6743.1		5563.6		-0.273554				18188	17707.2
TNF-α	7258	8796.72					TNF-α	7217.1	5954.69									18166
																		17455
																		14980			1.212
IL-4	1063	1288.36		1114	1350.17		IL-4	3397.1	2802.88	2755.1		2273.18		0.683622				19237
IL-4	1165	1411.98					IL-4	2113.1	1743.48
IL-17	1169	1416.83		1314.5	1593.18		IL-17	2029.1	1674.17	2123.1		1751.73		0.0995177
IL-17	1460	1769.52					IL-17	2217.1	1829.29
TNF-β	7611	9224.56		7317	8868.23		TNF-β	7857.1	6482.74	7696.1		6349.9		-0.283972
TNF-β	7023	8511.9					TNF-β	7535.1	6217.06
EOTAXIN	1043	1264.12		1120	1357.44		EOTAXIN	3001.1	2476.15	3174.1		2618.89		0.929279
EOTAXIN	1197	1450.77					EOTAXIN	3347.1	2761.63
IL-6	2635	3193.63		2654	3216.66		IL-6	2310.1	1906.02	1932.1		1594.14		-0.504412
IL-6	2673	3239.68					IL-6	1554.1	1282.26
IP-10	3680	4460.17		4091	4958.31		IP-10	4785.1	3948.09	4653.6		3839.59		-0.225624
IP-10	4502	5456.44					IP-10	4522.1	3731.1
s TNF RI	2958	3585.11		3357	4068.7		s TNF RI	3293.1	2717.07	3355.6		2768.64		-0.319526
s TNF RI	3756	4552.28					s TNF RI	3418.1	2820.21
EOTAXIN-2	4595	5569.16		4445	5387.35		EOTAXIN-2	5943.1	4903.53	6082.1		5018.22		-0.0685186
EOTAXIN-2	4295	5205.55					EOTAXIN-2	6221.1	5132.91
IL-6sR	2601	3152.42		2511.5	3043.95		IL-6sR	2940.1	2425.82	2819.6		2326.4		-0.23573
IL-6sR	2422	2935.47					IL-6sR	2699.1	2226.97
MCP-1	9170	11114.1		9041.5	10958.3		MCP-1	4636.1	3825.15	4356.1		3594.13		-0.672018
MCP-1	8913	10802.6					MCP-1	4076.1	3363.11
s TNF RII	4355	5278.27		5827.5	7062.95		s TNF RII	3880.1	3201.39	4677.6		3859.4		-0.453572
s TNF RII	7300	8847.62					s TNF RII	5475.1	4517.4
GCSF	1270	1539.24		1041.48	1262.28		GCSF	898.08	740.988	1021.09		842.481		-0.33257
GCSF	812.96	985.31					GCSF	1144.1	943.974
IL-7	668.96	810.782		542.96	658.069		IL-7	1503.1	1240.18	1432.1		1181.6		0.795552
IL-7	416.96	505.357					IL-7	1361.1	1123.02
MCP-2	1137	1378.05		951.98	1153.8		MCP-2	1601.1	1321.04	1696.1		1399.42		0.212875
MCP-2	766.96	929.558					MCP-2	1791.1	1477.8
PDGF-BB	4333	5251.61		5919.5	7174.45		PDGF-BB	4630.1	3820.2	5306.6		4378.37		-0.389728
PDGF-BB	7506	9097.3					PDGF-BB	5983.1	4936.54
GM-CSF	2079	2519.75		1813	2197.36		GM-CSF	1108.1	914.271	1253.1		1033.91		-0.529478
GM-CSF	1547	1874.97					GM-CSF	1398.1	1153.54
IL-8	8546	10357.8		8337.5	10105.1		IL-8	8038.1	6632.08	8113.1		6693.96		-0.337565
IL-8	8129	9852.38					IL-8	8188.1	6755.84
M-CSF	2728	3306.35		2794	3386.34		M-CSF	3246.1	2678.29	3123.6		2577.22		-0.238936
M-CSF	2860	3466.33					M-CSF	3001.1	2476.15
TIMP-2	15139	18348.5		16095	19507.2		TIMP-2	14267	11771.4	14455		11926.5		-0.388608
TIMP-2	17051	20665.9					TIMP-2	14643	12081.6
ICAM-1	3262	3953.55		2699	3271.2		ICAM-1	1088.1	897.77	1487.1		1226.98		-0.624915
ICAM-1	2136	2588.84					ICAM-1	1886.1	1556.18
IL-10	4847	5874.58		4628.5	5609.76		IL-10	4547.1	3751.72	4930.6		4068.14		-0.27481
IL-10	4410	5344.93					IL-10	5314.1	4384.56
MIG	1801	2182.82		1684.5	2041.62		MIG	1851.1	1527.31	1765.6		1456.76		-0.286468
MIG	1568	1900.42					MIG	1680.1	1386.22
IFN-γ	5183	6281.81		4514.5	5471.59		IFN-γ	1324.1	1092.49	1617.6		1334.65		-0.756076
IFN-γ	3846	4661.36					IFN-γ	1911.1	1576.81
IL-11	1324	1604.69		1147.98	1391.36		IL-11	1730.1	1427.47	1904.6		1571.45		0.129437
IL-11	971.96	1178.02					IL-11	2079.1	1715.42
MIP-1α	2410	2920.93		2592	3141.51		MIP-1α	4001.1	3301.23	3788.1		3125.49		-0.00510142
MIP-1α	2774	3362.1					MIP-1α	3575.1	2949.74
I-309	4817	5838.22		3962.5	4802.56		I-309	308.08	254.191	304.08		250.89		-0.947759
I-309	3108	3766.91					I-309	300.08	247.59
IL-12 p40	3309	4010.52		3136	3800.84		IL-12 p40	1546.1	1275.66	2030.1		1675		-0.559309
IL-12 p40	2963	3591.17					IL-12 p40	2514.1	2074.33
MIP-1β	11051	13393.8		11123.5	13481.7		MIP-1β	10237	8446.35	10176		8396.02		-0.37723
MIP-1β	11196	13569.6					MIP-1β	10115	8345.69
IL-1α	4013	4863.77		3512	4256.56		IL-1α	601.08	495.939	283.079		233.562		-0.945129
IL-1α	3011	3649.34					IL-1α	-34.923	-28.8143
IL-12 p70	3319	4022.64		3271.5	3965.07		IL-12 p70	509.08	420.032	940.09		775.65		-0.804379
IL-12 p70	3224	3907.5					IL-12 p70	1371.1	1131.27
MIP-1δ	1724	2089.49		2237.5	2711.86		MIP-1δ	835.08	689.008	1115.09		920.039		-0.660735
MIP-1δ	2751	3334.22					MIP-1δ	1395.1	1151.07
Pos	18183			17753			Pos	14980		17108.5
Pos	17323						Pos	19237
