# Supplementary material for: Anti-drug resistance, anti-inflammation, and anti-proliferation activities mediated by melatonin in doxorubicin-resistant hepatocellular carcinoma: in vitro investigations
Source: Naunyn Schmiedebergs Arch Pharmacol. 2023 Jan 18;396(6):1117–28. doi: 10.1007/s00210-023-02385-w (PMC10185645; doi:10.1007/s00210-023-02385-w)
Supplement: Supplementary file 5 — Supplementary file5 (XLSX 21 KB) [file 210_2023_2385_MOESM5_ESM.xlsx]

## Sheet: Sheet1
Name of sample	Ct SYBR	Name of Gene	Calculated Gene Copy Number	means of duplicates	normalized copy numbers		Mean	SD		SEM		t-test
DOX resistant HepG2+ 13.4 mM Melatonin	15.19	ß-actin	4170581	4773011
DOX resistant HepG2+ 13.4 mM Melatonin	14.82	ß-actin	5375441
DO resistant HepG2	13.18	ß-actin	16555621	1.44837e+07
DOX resistant HepG2	13.6	ß-actin	12411772
DOX resistant HepG2+DMSO	14.03	ß-actin	9241516	8356431
DOX resistant HepG2+DMSO	14.34	ß-actin	7471346
DOX resistant HepG2+ 13.4 mM Melatonin	22.63	Caspase-3	25347	26914.5	531.048		563.889	46.4441		26.8137		0.280704
DOX resistant HepG2+ 13.4 mM Melatonin	22.46	Caspase-3	28482		596.73
DOX resistant HepG2	21.01	Caspase-3	77003	74450.5	531.653		514.03	24.9231		14.3889
DOX resistant HepG2	21.11	Caspase-3	71898		496.406
DOX resistant HepG2+DMSO	21.91	Caspase-3	41535	35205.5	497.042		421.298	107.118		61.843		0.429058
DOX resistant HepG2+DMSO	22.44	Caspase-3	28876		345.554
DOX resistant HepG2+ 13.4 mM Melatonin	23.22	Caspase-7	16911	16459.5	354.305		344.845	13.3777		7.72338		0.0690976
DOX resistant HepG2+ 13.4 mM Melatonin	23.3	Caspase-7	16008		335.386
DOX resistant HepG2	24.13	Caspase-7	9060	10613.5	62.5531		73.2789	15.1686		8.75737
DOX resistant HepG2	23.7	Caspase-7	12167		84.0048
DOX resistant HepG2+DMSO	23.05	Caspase-7	19003	17078.5	227.406		204.376	32.5696		18.8035		0.0694495
DOX resistant HepG2+DMSO	23.38	Caspase-7	15154		181.345
DOX resistant HepG2+ 13.4 mM Melatonin	19.48	ABCB1	219923	222209	4607.64		4655.53	67.7328		39.1044		0.123737
DOX resistant HepG2+ 13.4 mM Melatonin	19.45	ABCB1	224495		4703.43
DO resistant HepG2	16.73	ABCB1	1450286	1.19264e+06	10013.2		8234.35	2515.72		1452.41
DOX resistant HepG2	17.37	ABCB1	934991		6455.47
DOX resistant HepG2+DMSO	17.76	ABCB1	715537	661234	8562.71		7912.88	918.997		530.568		0.88831
DOX resistant HepG2+DMSO	18	ABCB1	606932		7263.05
DOX resistant HepG2+ 13.4 mM Melatonin	26.88	P53	1374	1324	28.7869		27.7393	1.48147		0.855302		0.00399947
DOX resistant HepG2+ 13.4 mM Melatonin	26.99	P53	1274		26.6917
DO resistant HepG2	25.1	P53	4658	3789.5	32.1603		26.1639	8.48019		4.8959
DOX resistant HepG2	25.78	P53	2921		20.1675
DOX resistant HepG2+DMSO	29.16	P53	288	190	3.44645		2.2737	1.65852		0.957519		0.145523
DOX resistant HepG2+DMSO	30.82	P53	92		1.10095
DOX resistant HepG2+ 13.4 mM Melatonin	32.65	MLTR1A	26	62.5	0.54473		1.30945	1.08147		0.624371		0.521474
DOX resistant HepG2+ 13.4 mM Melatonin	30.72	MLTR1A	99		2.07416
DO resistant HepG2	31.13	MLTR1A	74	53.5	0.510919		0.369381	0.200166		0.115562
DOX resistant HepG2	32.32	MLTR1A	33		0.227842
DOX resistant HepG2+DMSO	32.29	MLTR1A	34	50.5	0.406872		0.604325	0.27924		0.161215		0.444396
DOX resistant HepG2+DMSO	31.29	MLTR1A	67		0.801778
DOX resistant HepG2+ 13.4 mM Melatonin	23.92	NRF2	10463	9262.5	219.212		194.06	35.5701		20.5358		0.408325
DOX resistant HepG2+ 13.4 mM Melatonin	24.3	NRF2	8062		168.908
DO resistant HepG2	22.68	NRF2	24493	26984.5	169.107		186.309	24.3274		14.0451
DOX resistant HepG2	22.41	NRF2	29476		203.512
DOX resistant HepG2+DMSO	23.68	NRF2	12335	13539.5	147.611		162.025	20.3845		11.7687		0.39527
DOX resistant HepG2+DMSO	23.42	NRF2	14744		176.439
DOX resistant HepG2+ 13.4 mM Melatonin	22.89	ABCC1	21207	17346.5	444.311		363.429	114.384		66.0379		0.14072
DOX resistant HepG2+ 13.4 mM Melatonin	23.55	ABCC1	13486		282.547
DO resistant HepG2	20.84	ABCC1	86526	96047	597.403		663.139	92.9647		53.6717
DOX resistant HepG2	20.55	ABCC1	105568		728.875
DOX resistant HepG2+DMSO	21.68	ABCC1	48632	52207.5	581.971		624.758	60.5105		34.9348		0.679841
DOX resistant HepG2+DMSO	21.48	ABCC1	55783		667.546
DOX resistant HepG2+ 13.4 mM Melatonin	30.98	Bcl2	83	89.5	1.73894		1.87513	0.192591		0.111189		0.741166
DOX resistant HepG2+ 13.4 mM Melatonin	30.76	Bcl2	96		2.01131
DO resistant HepG2	28.1	Bcl2	595	823	4.10807		5.68225	2.22623		1.28528
DOX resistant HepG2	27.27	Bcl2	1051		7.25643
DOX resistant HepG2+DMSO	29.31	Bcl2	259	187.5	3.09941		2.24378	1.21004		0.698598		0.231091
DOX resistant HepG2+DMSO	30.48	Bcl2	116		1.38815
DOX resistant HepG2+ 13.4 mM Melatonin	33.27	MT2	17	25.5	0.356169		0.534254	0.25185		0.145401		0.442308
DOX resistant HepG2+ 13.4 mM Melatonin	32.27	MT2	34		0.712339
DO resistant HepG2	32.64	MT2	26	21.5	0.179512		0.148443	0.0439388		0.0253674
DOX resistant HepG2	33.28	MT2	17		0.117373
DOX resistant HepG2+DMSO	32.29	MT2	34	27.5	0.406872		0.329088	0.110004		0.0635089		0.226568
DOX resistant HepG2+DMSO	32.95	MT2	21		0.251303								Bax/Bcl2 ratio
DOX resistant HepG2+ 13.4 mM Melatonin	29.41	Bax	242	155	5.07017		3.24743	2.57776		1.48823		0.567488	1.73184
DOX resistant HepG2+ 13.4 mM Melatonin	31.26	Bax	68		1.42468
DO resistant HepG2	27.32	Bax	1016	1393.5	7.01478		9.62116	3.68598		2.12804			1.6932
DOX resistant HepG2	26.51	Bax	1771		12.2275
DOX resistant HepG2+DMSO	29.58	Bax	216	507.5	2.58484		6.07317	4.93325		2.84813		0.506658	2.70667
DOX resistant HepG2+DMSO	27.67	Bax	799		9.5615
DOX resistant HepG2+ 13.4 mM Melatonin	31.48	ABCC5	59	38	1.23612		0.796143	0.622217		0.359227		0.160872
DOX resistant HepG2+ 13.4 mM Melatonin	33.3	ABCC5	17		0.356169
DO resistant HepG2	29.35	ABCC5	252	198.5	1.73989		1.37051	0.522383		0.30159
DOX resistant HepG2	30.16	ABCC5	145		1.00113
DOX resistant HepG2+DMSO	29.66	ABCC5	204	173	2.44123		2.07026	0.524633		0.302889		0.313103
DOX resistant HepG2+DMSO	30.19	ABCC5	142		1.69929
		ABCC4 don’t find to be expressed in these cells
DOX resistant HepG2+ 13.4 mM Melatonin	26.86	ABCG2	1393	1806.5	29.1849		37.8482	12.2517		7.07335		0.0791813
DOX resistant HepG2+ 13.4 mM Melatonin	26.18	ABCG2	2220		46.5115
DO resistant HepG2	24.18	ABCG2	8754	8245.5	60.4404		56.9295	4.96508		2.86651
DOX resistant HepG2	24.36	ABCG2	7737		53.4187
DOX resistant HepG2+DMSO	24.32	ABCG2	7953	8120	95.1722		97.1707	2.82625		1.63169		0.0203195
DOX resistant HepG2+DMSO	24.26	ABCG2	8287		99.1691
DOX resistant HepG2+ 13.4 mM Melatonin	35.03	MT3	5	3.5	0.104756		0.073329	0.0444441		0.0256591		0.20032
DOX resistant HepG2+ 13.4 mM Melatonin	36.37	MT3	2		0.0419023
DO resistant HepG2	34.39	MT3	8	8	0.0552345		0.0552345	0		0
DOX resistant HepG2	34.33	MT3	8		0.0552345
DOX resistant HepG2+DMSO	33.55	MT3	14	13	0.167536		0.155569	0.0169237		0.0097706		0.0755724
DOX resistant HepG2+DMSO	33.77	MT3	12		0.143602
DOX resistant HepG2+ 13.4 mM Melatonin	28.46	PD-1	465	371.5	9.74228		7.78335	2.77035		1.59942		0.759021
DOX resistant HepG2+ 13.4 mM Melatonin	29.21	PD-1	278		5.82442
DO resistant HepG2	27.85	PD-1	706	634.5	4.87445		4.38079	0.698139		0.403059
DOX resistant HepG2	28.18	PD-1	563		3.88713
DOX resistant HepG2+DMSO	28.02	PD-1	629	585	7.52714		7.0006	0.744641		0.429906		0.0686488
DOX resistant HepG2+DMSO	28.24	PD-1	541		6.47406
		ABCC2 don’t express in this cells
DOX resistant HepG2+ 13.4 mM Melatonin	34.47	ABCC3	8	6	0.167609		0.125707	0.0592588		0.0342121		0.924451
DOX resistant HepG2+ 13.4 mM Melatonin	35.24	ABCC3	4		0.0838045
DO resistant HepG2	36.48	ABCC3	0	1	0		0.00690431	0.00976418		0.00563719
DOX resistant HepG2	39.43	ABCC3	2		0.0138086
DOX resistant HepG2+DMSO	33.58	ABCC3	14	11	0.167536		0.131635	0.050771		0.0293118		0.167702
DOX resistant HepG2+DMSO	34.43	ABCC3	8		0.0957347
